# Supplementary material for: Differences in the Formation of Reactive Oxygen Species and Their Cytotoxicity between Thiols Combined with Aqua- and Cyanocobalamins
Source: Int J Mol Sci. 2022 Sep 20;23(19):11032. doi: 10.3390/ijms231911032 (PMC9569724; doi:10.3390/ijms231911032)
Supplement: Supplementary file 1 [file ijms-23-11032-s001.zip]

Archive with 1 entries (1 files):
- ijms-1882346-supplementary.pdf
